# Supplementary material for: Tissue-specific inflammation induces cell state plasticity with oncogenic addiction in mucosal melanoma
Source: Sci Adv. 2026 Apr 1;12(14):eady4536. doi: 10.1126/sciadv.ady4536 (PMC13041752; doi:10.1126/sciadv.ady4536)
Supplement: Supplementary file 2 — Tables S1 to S6 [file sciadv.ady4536_tables_s1_to_s6.zip › Supplementary Tables/Table S1.xlsx]

## Sheet: IHC Generic primaries 
Patient_ID	age	Gender Femail-0; Male-1	Priamry site:palate-0.Upper gingiva-1.Lower gingiva-2.Other.3	status（died=1，live=0）	Overall survival until 23/6/1	TNM	AJCC Stage	Melan-A	HMB45	S100	Sox-10	Pigment
IHC-Patient 5	59	0	1	0	40.9333	T4aN1M0	IVA	80	90	90	90	50
IHC-Patient 7	70	1	2	1	10.2667	T4aN1M0	IVA	85	50	80	90	0
IHC-Patient 8	68	1	1	0	6.5	T4aN1M0	IVA	90	90	90	90	0
IHC-Patient 12	56	1	1	1	50.1333	T4aN0M0	IVA	80	80	95	80	50
IHC-Patient 14	38	0	1	1	36.0667	T4aN0M0	IVA	60	80	80	70	50
IHC-Patient 15	50	1	3	0	84.7667	T4aN1M0	IVA	n.a.	70	50	n.a.	2
IHC-Patient 16	74	0	0	1	7.5	T4aN1M0	IVA	n.a.	n.a.	n.a.	n.a.	0
IHC-Patient 19	66	0	0	1	77.7	T4aN1M0	IVA	10	0	80	70	0
IHC-Patient 20	54	0	1	1	46.4667	T3N0M0	III	70	25	90	n.a.	15
IHC-Patient 21	64	1	1	0	79.8333	T4aN1M0	IVA	90	90	90	80	15
IHC-Patient 23	62	0	1	1	44.5333	T4aN1M0	IVA	10	n.a.	n.a.	70	0
IHC-Patient 24	66	0	3	1	11.7	T4aN0M0	IVA	90	90	80	80	2
IHC-Patient 25	65	0	0	1	36.5333	T4aN0M0	IVA	n.a.	90	n.a.	n.a.	30
IHC-Patient 26	58	0	1	1	43.2667	T4aN1M0	IVA	10	40	70	50	20
IHC-Patient 27	70	0	0	0	70.8667	T3N0M0	III	70	60	90	50	30
IHC-Patient 28	59	1	1	0	75.8	T3N1M0	IVA	90	70	70	n.a.	10
IHC-Patient 31	44	1	1	0	75.8667	T3N0M0	III	60	60	60	80	40
IHC-Patient 34	71	1	2	0	74.8667	T4aN0M0	IVA	90	n.a.	90	80	5
IHC-Patient 35	50	1	2	1	28.8333	T4aN0M0	IVA	90	90	90	90	30
IHC-Patient 38	62	0	3	0	73.7667	T3N0M0	III	70	60	70	xx	60
IHC-Patient 40	50	0	0	1	24.8667	T4aN1M0	IVA	60	50	30	80	30
IHC-Patient 41	72	1	0	0	73.8333	T3N0M0	III	90	40	90	n.a.	0
Patient2	64	1	1	1	44.8667	T4aN1M0	IVA	80	5	90	60	90
Patient3	61	1	2	1	14.5333	T3N1M0	IVA	0	0	80	90	0
Patient4	82	1	1	1	8.73333	T4aN1M0	IVA	50	35	90	95	0
Patient5	82	1	3	1	11.3333	T4aN1M0	IVA	70	50	95	90	30
Patient6	66	0	1	1	6.56667	T4aN1M0	IVA	70	90	10	95	5
Patient7	72	1	1	0	51.1667	T4aN0M0	IVA	90	95	30	95	50
Patient8	79	1	1	0	22.6333	T4aN1M0	IVA	60	40	70	80	15
Patient9	77	0	1	1	49.1667	T4aN1M0	IVA	80	95	20	95	30
Patient10	72	1	0	1	21.7667	T4aN1M0	IVA	50	0	95	80	2
Patient11	54	0	0	0	50.7667	T4aN0M0	IVA	20	40	20	10	90
Patient12	67	1	2	1	46.9667	T3N0M0	III	n.a.	n.a.	n.a.	n.a.	20
Patient15	50	1	1	0	107.033	T3N0M0	III	10	90	10	5	80
Patient16	35	0	1	0	32.9333	T3N1M0	IVA	10	80	90	70	0
Patient17	49	1	2	1	14.1	T3N0M0	III	0	0	80	40	0
Patient18	66	0	0	0	59.2	T3N1M0	IVA	90	90	90	80	50
Patient19	63	1	0	1	94.8667	T4aN1M0	IVA	95	80	30	n.a.	50
Patient20	71	1	2	1	14.8667	T4aN1M0	IVA	90	80	10	90	30
Patient23	78	0	0	0	32.2	T4aN1M0	IVA	60	90	30	80	50
Patient24	29	0	1	0	87.2333	T3N1M0	IVA	n.a.	n.a.	n.a.	n.a.	0
Patient25	71	0	0	1	88.1333	T4aN1M0	IVA	40	70	40	60	30
Patient26	60	1	1	0	64.3	T3N0M0	III	80	80	70	90	80
Patient27	47	1	3	1	13.5667	T3N1M0	IVA	90	80	40	90	60
Patient28	54	1	1	0	31.5	T4aN1M0	IVA	75	90	75	90	5
Patient29	78	1	0	1	9.46667	T4aN0M0	IVA	n.a.	n.a.	n.a.	n.a.	20
Patient30	48	1	3	0	46.6333	T4aN0M0	IVA	70	50	0	20	80
Patient31	60	0	2	1	41.6333	T3N1M0	IVA	60	90	10	30	40
Patient32	46	0	1	0	57.4667	T4aN0M0	IVA	80	95	95	90	80
Patient33	40	1	0	1	13	T4aN1M0	IVA	70	90	40	90	5
Patient35	72	0	0	0	31.2667	T4aN0M0	IVA	80	70	90	90	40
Patient38	68	1	1	0	51.3	T3N1M0	IVA	70	50	60	90	80
Patient39	67	0	1	1	12.2	T4bN1M0	IVB	70	2	15	95	2
Patient42	37	0	1	0	26.2333	T3N1M0	IVA	70	70	80	90	90
Patient44	47	1	1	1	19.9	T4aN1M0	IVA	85	85	75	95	2
Patient45	57	1	2	1	24.7667	T4aN1M0	IVA	20	60	0	0	30

## Sheet: IHC_Transition primaries
patient_ID	age	Gender Femail-0; Male-1	Priamry site:palate-0.Upper gingiva-1.Lower gingiva-2.Other.3	status（died=1，live=0）	Overall survival until 23/6/1	TNM	AJCC Stage
IHC-Patient 1	67	1	1	0	52.7667	T3N0M0	III
IHC-Patient 2	49	1	1	1	78.7333	T3N1M0	IVA
IHC-Patient 3	52	0	2	1	7.03333	T4aN0M0	IVA
IHC-Patient 4	29	1	1	1	9.1	T4aN1M1	IVC
IHC-Patient 6	63	0	3	0	29.8	T4aN1M0	IVA
IHC-Patient 9	63	1	1	1	8.26667	T4aN0M0	IVA
IHC-Patient 10	70	1	0	0	85.3667	T3N0M0	III
IHC-Patient 11	46	1	1	1	13.3667	T4aN1M0	IVA
IHC-Patient 13	62	0	1	1	7.76667	T4aN0M0	IVA
IHC-Patient 17	78	0	1	1	6.86667	T4aN1M0	IVA
IHC-Patient 18	33	0	1	1	5.46667	T4aN1M0	IVA
IHC-Patient 22	56	0	1	1	11.4667	T4aN1M0	IVA
IHC-Patient 29	68	1	0	1	9.26667	T4aN1M0	IVA
IHC-Patient 30	52	0	3	0	75.9333	T4aN0M0	IVA
IHC-Patient 32	71	0	1	1	24.9	T3N1M0	IVA
IHC-Patient 33	72	0	3	1	9.9	T4aN1M0	IVA
IHC-Patient 36	75	1	1	1	49	T4aN1M0	IVA
IHC-Patient 37	64	1	3	1	8.93333	T4bN1M0	IVB
IHC-Patient 39	50	0	0	1	47.3667	T3N1M0	IVA
IHC-Patient 42	74	1	2	1	30.2	T4aN1M0	IVA
Patient1	70	1	1	0	17.7333	T4aN1M0	IVA
Patient13	68	1	1	0	23.1	T4aN1M0	IVA
Patient14	67	0	0	1	15.6	T4aN0M0	IVA
Patient21	71	1	2	0	20.1333	T3N1M0	IVA
Patient22	74	0	1	0	20.0333	T4aN1M0	IVA
Patient34	64	0	0	1	13	T4aN1M0	IVA
Patient36	69	1	1	0	22.6333	T4aN0M0	IVA
Patient37	29	0	1	1	16.7333	T3N0M0	III
Patient40	72	0	0	0	27.3	T3N0M0	III
Patient41	66	0	2	0	29.1	T4aN0M0	IVA
Patient43	63	0	1	0	52.0333	T4aN0M0	IVA
