# Supplementary material for: Tissue-specific inflammation induces cell state plasticity with oncogenic addiction in mucosal melanoma
Source: Sci Adv. 2026 Apr 1;12(14):eady4536. doi: 10.1126/sciadv.ady4536 (PMC13041752; doi:10.1126/sciadv.ady4536)
Supplement: Supplementary file 2 — Tables S1 to S6 [file sciadv.ady4536_tables_s1_to_s6.zip › Supplementary Tables/Table S4.xlsx]

## Sheet: Pigmentation
pathway	gene
Pigmentation	APOE
Pigmentation	EDNRB
Pigmentation	FABP7
Pigmentation	GPR143
Pigmentation	KIT
Pigmentation	MLANA
Pigmentation	MLPH
Pigmentation	PMEL
Pigmentation	RAB27A
Pigmentation	SLC24A5
Pigmentation	SLC45A2
Pigmentation	SNAI2
Pigmentation	TRPM1
Pigmentation	TYR
Pigmentation	TYRP1

## Sheet: MITF
pathway	gene
MITF	ADAMTS16
MITF	GRK3
MITF	AGAP6
MITF	AIF1L
MITF	AMD1
MITF	ANKS1A
MITF	ANXA5
MITF	AP1S2
MITF	APCDD1
MITF	APOD
MITF	ARPC1B
MITF	ASAH1
MITF	B3GNT5
MITF	BCL2A1
MITF	BFAR
MITF	CIART
MITF	C1QTNF3
MITF	C2orf88
MITF	CA14
MITF	CD44
MITF	CD59
MITF	CD63
MITF	CHRM1
MITF	CKMT2
MITF	CLCN5
MITF	CTSK
MITF	DAPL1
MITF	DCT
MITF	DEPDC1
MITF	DIO2
MITF	DLGAP5
MITF	DMKN
MITF	EDNRB
MITF	ERBB3
MITF	ESRP1
MITF	FCMR
MITF	INSYN2B
MITF	FBXL14
MITF	FBXO32
MITF	FOXM1
MITF	FYCO1
MITF	GJB1
MITF	GMPR
MITF	GPNMB
MITF	GPR143
MITF	GPR158
MITF	ADGRG1
MITF	GPRC5B
MITF	GPRIN3
MITF	HAGHL
MITF	HPGD
MITF	IRF4
MITF	ITGAM
MITF	LNPK
MITF	KIT
MITF	LGALS3
MITF	LYPLAL1
MITF	MBP
MITF	MDH1
MITF	MET
MITF	MLANA
MITF	MLPH
MITF	MREG
MITF	MRPL44
MITF	MSC
MITF	MXD3
MITF	MYO10
MITF	NAT8L
MITF	NINJ2
MITF	NTF3
MITF	PAX9
MITF	PDP2
MITF	PLEKHB1
MITF	PLP1
MITF	PPARGC1A
MITF	PRAME
MITF	PROX1
MITF	HACD1
MITF	PTTG1IP
MITF	PYGL
MITF	RAB27A
MITF	RILPL1
MITF	S100B
MITF	SAT1
MITF	SDCBP
MITF	SEMA3C
MITF	SERPINF1
MITF	SLC24A5
MITF	SLC29A1
MITF	SLC45A2
MITF	SLC6A15
MITF	SNAI2
MITF	SORBS2
MITF	ST8SIA6
MITF	STX7
MITF	TMEM117
MITF	TMOD1
MITF	TNFRSF14
MITF	TPRN
MITF	TRIM2
MITF	TRIM63
MITF	TRPM1
MITF	TSPAN10
MITF	TYR
MITF	TYRP1
MITF	VAT1
MITF	VAV3
MITF	ZBTB37

## Sheet: Keratinization
pathway	gene
Keratinization	CAPN1
Keratinization	CAPNS1
Keratinization	CASP14
Keratinization	CDSN
Keratinization	CDSN
Keratinization	CDSN
Keratinization	CDSN
Keratinization	CELA2A
Keratinization	CSTA
Keratinization	DSC1
Keratinization	DSC2
Keratinization	DSC3
Keratinization	DSG1
Keratinization	DSG2
Keratinization	DSG3
Keratinization	DSG4
Keratinization	DSP
Keratinization	EVPL
Keratinization	FLG
Keratinization	FURIN
Keratinization	IVL
Keratinization	JUP
Keratinization	KAZN
Keratinization	KLK12
Keratinization	KLK13
Keratinization	KLK14
Keratinization	KLK5
Keratinization	KLK8
Keratinization	KRT1
Keratinization	KRT10
Keratinization	KRT12
Keratinization	KRT12
Keratinization	KRT13
Keratinization	KRT14
Keratinization	KRT15
Keratinization	KRT16
Keratinization	KRT17
Keratinization	KRT18
Keratinization	KRT19
Keratinization	KRT2
Keratinization	KRT20
Keratinization	KRT20
Keratinization	KRT23
Keratinization	KRT23
Keratinization	KRT24
Keratinization	KRT25
Keratinization	KRT26
Keratinization	KRT27
Keratinization	KRT28
Keratinization	KRT3
Keratinization	KRT31
Keratinization	KRT31
Keratinization	KRT32
Keratinization	KRT33A
Keratinization	KRT33A
Keratinization	KRT33B
Keratinization	KRT33B
Keratinization	KRT34
Keratinization	KRT35
Keratinization	KRT36
Keratinization	KRT37
Keratinization	KRT37
Keratinization	KRT38
Keratinization	KRT39
Keratinization	KRT39
Keratinization	KRT4
Keratinization	KRT40
Keratinization	KRT40
Keratinization	KRT5
Keratinization	KRT6A
Keratinization	KRT6B
Keratinization	KRT6C
Keratinization	KRT7
Keratinization	KRT71
Keratinization	KRT72
Keratinization	KRT73
Keratinization	KRT74
Keratinization	KRT75
Keratinization	KRT76
Keratinization	KRT77
Keratinization	KRT78
Keratinization	KRT79
Keratinization	KRT8
Keratinization	KRT80
Keratinization	KRT81
Keratinization	KRT82
Keratinization	KRT83
Keratinization	KRT84
Keratinization	KRT85
Keratinization	KRT86
Keratinization	KRT9
Keratinization	KRTAP1-1
Keratinization	KRTAP1-1
Keratinization	KRTAP1-3
Keratinization	KRTAP1-3
Keratinization	KRTAP1-4
Keratinization	KRTAP1-4
Keratinization	KRTAP1-5
Keratinization	KRTAP1-5
Keratinization	KRTAP10-1
Keratinization	KRTAP10-10
Keratinization	KRTAP10-11
Keratinization	KRTAP10-12
Keratinization	KRTAP10-2
Keratinization	KRTAP10-3
Keratinization	KRTAP10-4
Keratinization	KRTAP10-5
Keratinization	KRTAP10-6
Keratinization	KRTAP10-7
Keratinization	KRTAP10-8
Keratinization	KRTAP10-9
Keratinization	KRTAP11-1
Keratinization	KRTAP12-1
Keratinization	KRTAP12-2
Keratinization	KRTAP12-3
Keratinization	KRTAP12-4
Keratinization	KRTAP13-1
Keratinization	KRTAP13-2
Keratinization	KRTAP13-3
Keratinization	KRTAP13-4
Keratinization	KRTAP15-1
Keratinization	KRTAP16-1
Keratinization	KRTAP16-1
Keratinization	KRTAP17-1
Keratinization	KRTAP17-1
Keratinization	KRTAP19-1
Keratinization	KRTAP19-2
Keratinization	KRTAP19-3
Keratinization	KRTAP19-4
Keratinization	KRTAP19-5
Keratinization	KRTAP19-6
Keratinization	KRTAP19-7
Keratinization	KRTAP19-8
Keratinization	KRTAP2-1
Keratinization	KRTAP2-1
Keratinization	KRTAP2-2
Keratinization	KRTAP2-3
Keratinization	KRTAP2-3
Keratinization	KRTAP2-4
Keratinization	KRTAP2-4
Keratinization	KRTAP20-1
Keratinization	KRTAP20-2
Keratinization	KRTAP21-1
Keratinization	KRTAP21-2
Keratinization	KRTAP21-3
Keratinization	KRTAP22-1
Keratinization	KRTAP23-1
Keratinization	KRTAP24-1
Keratinization	KRTAP25-1
Keratinization	KRTAP26-1
Keratinization	KRTAP27-1
Keratinization	KRTAP29-1
Keratinization	KRTAP29-1
Keratinization	KRTAP29-1
Keratinization	KRTAP3-1
Keratinization	KRTAP3-1
Keratinization	KRTAP3-2
Keratinization	KRTAP3-2
Keratinization	KRTAP3-3
Keratinization	KRTAP3-3
Keratinization	KRTAP4-1
Keratinization	KRTAP4-11
Keratinization	KRTAP4-11
Keratinization	KRTAP4-2
Keratinization	KRTAP4-3
Keratinization	KRTAP4-4
Keratinization	KRTAP4-5
Keratinization	KRTAP4-6
Keratinization	KRTAP4-7
Keratinization	KRTAP4-8
Keratinization	KRTAP4-9
Keratinization	KRTAP5-1
Keratinization	KRTAP5-1
Keratinization	KRTAP5-1
Keratinization	KRTAP5-10
Keratinization	KRTAP5-11
Keratinization	KRTAP5-2
Keratinization	KRTAP5-2
Keratinization	KRTAP5-2
Keratinization	KRTAP5-3
Keratinization	KRTAP5-3
Keratinization	KRTAP5-3
Keratinization	KRTAP5-4
Keratinization	KRTAP5-5
Keratinization	KRTAP5-5
Keratinization	KRTAP5-6
Keratinization	KRTAP5-6
Keratinization	KRTAP5-7
Keratinization	KRTAP5-8
Keratinization	KRTAP5-9
Keratinization	KRTAP6-1
Keratinization	KRTAP6-2
Keratinization	KRTAP6-3
Keratinization	KRTAP8-1
Keratinization	KRTAP9-1
Keratinization	KRTAP9-2
Keratinization	KRTAP9-2
Keratinization	KRTAP9-3
Keratinization	KRTAP9-3
Keratinization	KRTAP9-4
Keratinization	KRTAP9-4
Keratinization	KRTAP9-4
Keratinization	KRTAP9-6
Keratinization	KRTAP9-6
Keratinization	KRTAP9-7
Keratinization	KRTAP9-7
Keratinization	KRTAP9-8
Keratinization	KRTAP9-9
Keratinization	KRTAP9-9
Keratinization	LCE1A
Keratinization	LCE1B
Keratinization	LCE1C
Keratinization	LCE1D
Keratinization	LCE1E
Keratinization	LCE1F
Keratinization	LCE2A
Keratinization	LCE2B
Keratinization	LCE2C
Keratinization	LCE2D
Keratinization	LCE3A
Keratinization	LCE3B
Keratinization	LCE3C
Keratinization	LCE3D
Keratinization	LCE3E
Keratinization	LCE4A
Keratinization	LCE5A
Keratinization	LCE6A
Keratinization	LELP1
Keratinization	LIPJ
Keratinization	LIPK
Keratinization	LIPM
Keratinization	LIPN
Keratinization	LORICRIN
Keratinization	PCSK6
Keratinization	PERP
Keratinization	PI3
Keratinization	PKP1
Keratinization	PKP2
Keratinization	PKP3
Keratinization	PKP4
Keratinization	PPL
Keratinization	PRSS8
Keratinization	RPTN
Keratinization	SPINK5
Keratinization	SPINK6
Keratinization	SPINK9
Keratinization	SPRR1A
Keratinization	SPRR1B
Keratinization	SPRR2A
Keratinization	SPRR2B
Keratinization	SPRR2D
Keratinization	SPRR2E
Keratinization	SPRR2F
Keratinization	SPRR2G
Keratinization	SPRR3
Keratinization	ST14
Keratinization	TCHH
Keratinization	TGM1
Keratinization	TGM1
Keratinization	TGM5

## Sheet: Neural crest stem cell
pathway	gene
Neural crest stem cell	A2M
Neural crest stem cell	ADAMTS4
Neural crest stem cell	C6ORF103
Neural crest stem cell	ANXA1
Neural crest stem cell	AQP1
Neural crest stem cell	ATP1A2
Neural crest stem cell	ATP1B2
Neural crest stem cell	CADM1
Neural crest stem cell	CNN3
Neural crest stem cell	COL1A1
Neural crest stem cell	COL4A1
Neural crest stem cell	GDNF
Neural crest stem cell	GFRA1
Neural crest stem cell	GFRA2
Neural crest stem cell	GFRA3
Neural crest stem cell	IGF1
Neural crest stem cell	IL1RAP
Neural crest stem cell	ITGA1
Neural crest stem cell	ITGA6
Neural crest stem cell	L1CAM
Neural crest stem cell	LAMC1
Neural crest stem cell	MATN2
Neural crest stem cell	MEF2C
Neural crest stem cell	MPZ
Neural crest stem cell	NGFR
Neural crest stem cell	NLGN3
Neural crest stem cell	NRXN1
Neural crest stem cell	PDGFB
Neural crest stem cell	PLAT
Neural crest stem cell	PRIMA1
Neural crest stem cell	RSPO3
Neural crest stem cell	RXRG
Neural crest stem cell	S100A4
Neural crest stem cell	SEMA3B
Neural crest stem cell	SLC22A17
Neural crest stem cell	SLITRK6
Neural crest stem cell	SOX10
Neural crest stem cell	SYT11
Neural crest stem cell	TFAP2B
Neural crest stem cell	THBS2
Neural crest stem cell	TMEM176B
Neural crest stem cell	VCAN

## Sheet: Proliferation
pathway	Gene
Cell cycle	ABL1
Cell cycle	ANAPC1
Cell cycle	ANAPC10
Cell cycle	ANAPC11
Cell cycle	ANAPC13
Cell cycle	ANAPC2
Cell cycle	ANAPC4
Cell cycle	ANAPC5
Cell cycle	ANAPC7
Cell cycle	ATM
Cell cycle	ATR
Cell cycle	BUB1
Cell cycle	BUB1B
Cell cycle	BUB3
Cell cycle	CCNA1
Cell cycle	CCNA2
Cell cycle	CCNB1
Cell cycle	CCNB2
Cell cycle	CCNB3
Cell cycle	CCND1
Cell cycle	CCND2
Cell cycle	CCND3
Cell cycle	CCNE1
Cell cycle	CCNE2
Cell cycle	CCNH
Cell cycle	CDC14A
Cell cycle	CDC14B
Cell cycle	CDC16
Cell cycle	CDC20
Cell cycle	CDC23
Cell cycle	CDC25A
Cell cycle	CDC25B
Cell cycle	CDC25C
Cell cycle	CDC26
Cell cycle	CDC27
Cell cycle	CDC45
Cell cycle	CDC6
Cell cycle	CDC7
Cell cycle	CDK1
Cell cycle	CDK2
Cell cycle	CDK4
Cell cycle	CDK6
Cell cycle	CDK7
Cell cycle	CDK7
Cell cycle	CDKN1A
Cell cycle	CDKN1B
Cell cycle	CDKN1C
Cell cycle	CDKN1C
Cell cycle	CDKN2A
Cell cycle	CDKN2B
Cell cycle	CDKN2C
Cell cycle	CDKN2D
Cell cycle	CHEK1
Cell cycle	CHEK2
Cell cycle	CREBBP
Cell cycle	CUL1
Cell cycle	DBF4
Cell cycle	E2F1
Cell cycle	E2F2
Cell cycle	E2F2
Cell cycle	E2F3
Cell cycle	E2F4
Cell cycle	E2F5
Cell cycle	EP300
Cell cycle	ESPL1
Cell cycle	FZR1
Cell cycle	GADD45A
Cell cycle	GADD45B
Cell cycle	GADD45G
Cell cycle	GSK3B
Cell cycle	HDAC1
Cell cycle	HDAC2
Cell cycle	MAD1L1
Cell cycle	MAD2L1
Cell cycle	MAD2L2
Cell cycle	MCM2
Cell cycle	MCM3
Cell cycle	MCM4
Cell cycle	MCM5
Cell cycle	MCM6
Cell cycle	MCM7
Cell cycle	MDM2
Cell cycle	MYC
Cell cycle	ORC1
Cell cycle	ORC2
Cell cycle	ORC3
Cell cycle	ORC4
Cell cycle	ORC5
Cell cycle	ORC6
Cell cycle	PCNA
Cell cycle	PKMYT1
Cell cycle	PLK1
Cell cycle	PRKDC
Cell cycle	PTTG1
Cell cycle	PTTG2
Cell cycle	RAD21
Cell cycle	RB1
Cell cycle	RBL1
Cell cycle	RBL2
Cell cycle	RBX1
Cell cycle	SFN
Cell cycle	SKP1
Cell cycle	SKP1P2
Cell cycle	SKP2
Cell cycle	SMAD2
Cell cycle	SMAD3
Cell cycle	SMAD4
Cell cycle	SMC1A
Cell cycle	SMC1B
Cell cycle	SMC3
Cell cycle	STAG1
Cell cycle	STAG2
Cell cycle	TFDP1
Cell cycle	TFDP2
Cell cycle	TGFB1
Cell cycle	TGFB2
Cell cycle	TGFB3
Cell cycle	TP53
Cell cycle	TTK
Cell cycle	WEE1
Cell cycle	WEE2
Cell cycle	WEE2
Cell cycle	YWHAB
Cell cycle	YWHAE
Cell cycle	YWHAE
Cell cycle	YWHAG
Cell cycle	YWHAH
Cell cycle	YWHAQ
Cell cycle	YWHAZ
Cell cycle	ZBTB17

## Sheet: Immune
Pathway	Gene
Immune	ABCB4
Immune	ADAM28
Immune	ADAM6
Immune	AFF3
Immune	AKAP2
Immune	ARHGAP24
Immune	BANK1
Immune	BCL11A
Immune	BLK
Immune	BLNK
Immune	CD19
Immune	CD200
Immune	CD72
Immune	EBF1
Immune	FCMR
Immune	FCRLA
Immune	GNG7
Immune	HLA-DOB
Immune	KLHL14
Immune	MEF2C
Immune	P2RX5
Immune	PCDH9
Immune	PNOC
Immune	POU2AF1
Immune	RALGPS2
Immune	SPIB
Immune	STAP1
Immune	TCF4
Immune	TCL1A
Immune	VPREB3
Immune	ACVRL1
Immune	ADAMDEC1
Immune	ALDH1A2
Immune	CCRL2
Immune	CD86
Immune	CFB
Immune	CXCL2
Immune	CXCL3
Immune	EREG
Immune	ICAM1
Immune	INHBA
Immune	LILRB4
Immune	NUPR1
Immune	PDPN
Immune	SERPING1
Immune	SLC1A3
Immune	SLC6A12
Immune	SQOR
Immune	VSIG4
Immune	ACE
Immune	CISH
Immune	CLEC4A
Immune	CLIC2
Immune	COLEC12
Immune	ECM1
Immune	ENPP2
Immune	GATM
Immune	GFRA2
Immune	IL1R1
Immune	MAOA
Immune	MS4A4A
Immune	PLTP
Immune	PTGS1
Immune	RNASE6
Immune	SLC7A8
Immune	TREM2
Immune	WNT5B
Immune	CD1D
Immune	CD36
Immune	CSTA
Immune	FXYD6
Immune	GAS7
Immune	HPSE
Immune	KBTBD11
Immune	NRG1
Immune	NRGN
Immune	SMARCD3
Immune	TMEM170B
Immune	ABHD5
Immune	ADGRG3
Immune	BTNL8
Immune	C5AR2
Immune	CEACAM1
Immune	CEP19
Immune	CYP4F3
Immune	DAPK2
Immune	DGAT2
Immune	DOCK5
Immune	DPEP3
Immune	DYSF
Immune	FPR2
Immune	HAL
Immune	KCNJ15
Immune	LILRA2
Immune	LRRC4
Immune	LRRK2
Immune	LY96
Immune	MGAM
Immune	MME
Immune	NINJ2
Immune	PPP1R3B
Immune	REM2
Immune	REPS2
Immune	TECPR2
Immune	TLR1
Immune	TLR4
Immune	TMCC3
Immune	TMEM154
Immune	ABCB1
Immune	AUTS2
Immune	COLGALT2
Immune	EOMES
Immune	FASLG
Immune	GK5
Immune	GNG2
Immune	HOPX
Immune	KLRD1
Immune	MATK
Immune	MLC1
Immune	NCALD
Immune	NLRC3
Immune	PDGFD
Immune	PLEKHF1
Immune	PPP2R2B
Immune	PYHIN1
Immune	RNF165
Immune	S1PR5
Immune	SAMD3
Immune	SBK1
Immune	SH2D2A
Immune	SLFN13
Immune	STAT4
Immune	TOGARAM2
Immune	TSPOAP1
Immune	TTC38
Immune	TXK
Immune	YPEL1
Immune	ZBTB16
Immune	FHIT
Immune	TRAT1
Immune	TSHZ2
Immune	TSPAN18
Immune	WNT7A
Immune	CD248
Immune	CD8A
Immune	CD8B
Immune	FCGBP
Immune	CCR4
Immune	CD5
Immune	CTLA4
Immune	FAM160B1
Immune	FAM46C
Immune	FOXP3
Immune	GCNT4
Immune	HPGD
Immune	ICOS
Immune	LAYN
Immune	LRRC32
Immune	PLCL1
Immune	RTKN2
Immune	SEMA3G
Immune	AATBC
Immune	FZD1
Immune	GRK3
Immune	GUCY1A3
Immune	KDM1B
Immune	LMO2
Immune	RNF144B
Immune	SLC2A6
Immune	TTYH2

## Sheet: M1-Macrophages
pathway	gene
Macrophages_M1	IL23
Macrophages_M1	TNF
Macrophages_M1	CXCL9
Macrophages_M1	CXCL10
Macrophages_M1	CXCL11
Macrophages_M1	CD86
Macrophages_M1	IL1A
Macrophages_M1	IL1B
Macrophages_M1	IL6
Macrophages_M1	CCL5
Macrophages_M1	IRF5
Macrophages_M1	IRF1
Macrophages_M1	CD40
Macrophages_M1	IDO1
Macrophages_M1	KYNU
Macrophages_M1	CCR7

## Sheet: M2-Macrophages
pathway	gene
Macrophages_M2	IL4R
Macrophages_M2	CCL4
Macrophages_M2	CCL13
Macrophages_M2	CCL20
Macrophages_M2	CCL17
Macrophages_M2	CCL18
Macrophages_M2	CCL22
Macrophages_M2	CCL24
Macrophages_M2	LYVE1
Macrophages_M2	VEGFA
Macrophages_M2	VEGFB
Macrophages_M2	VEGFC
Macrophages_M2	VEGFD
Macrophages_M2	EGF
Macrophages_M2	CTSA
Macrophages_M2	CTSB
Macrophages_M2	CTSC
Macrophages_M2	CTSD
Macrophages_M2	TGFB1
Macrophages_M2	TGFB2
Macrophages_M2	TGFB3
Macrophages_M2	MMP14
Macrophages_M2	MMP19
Macrophages_M2	MMP9
Macrophages_M2	CLEC7A
Macrophages_M2	WNT7B
Macrophages_M2	FASL
Macrophages_M2	TNFSF12
Macrophages_M2	TNFSF8
Macrophages_M2	CD276
Macrophages_M2	VTCN1
Macrophages_M2	MSR1
Macrophages_M2	FN1
Macrophages_M2	IRF4

## Sheet: Inflammtory TAM
Pathway	Gene
Inflammtory TAM	CCL3L1
Inflammtory TAM	IGHG3
Inflammtory TAM	CCR7
Inflammtory TAM	IGKC
Inflammtory TAM	MIR155HG
Inflammtory TAM	IL1B
Inflammtory TAM	IL1A
Inflammtory TAM	IGHG1
Inflammtory TAM	CCL4L2
Inflammtory TAM	IL6
Inflammtory TAM	TNF
Inflammtory TAM	CCL4
Inflammtory TAM	CCL20
Inflammtory TAM	TCHH
Inflammtory TAM	IGHA1
Inflammtory TAM	CCL3
Inflammtory TAM	PDGFB
Inflammtory TAM	AP003354.2
Inflammtory TAM	NLRP3
Inflammtory TAM	FCGBP
Inflammtory TAM	THAP2
Inflammtory TAM	AC245014.3
Inflammtory TAM	AC007952.4
Inflammtory TAM	CXCL1
Inflammtory TAM	BIRC3
Inflammtory TAM	NFKB1
Inflammtory TAM	AL136987.1
Inflammtory TAM	AC016831.1
Inflammtory TAM	LINC00513
Inflammtory TAM	CXCL3
Inflammtory TAM	TRAF1
Inflammtory TAM	ICAM4
Inflammtory TAM	TCOF1
Inflammtory TAM	PTGS2
Inflammtory TAM	TNFAIP2
Inflammtory TAM	PLEKHG2
Inflammtory TAM	CXCL2
Inflammtory TAM	ICAM1
Inflammtory TAM	TNFAIP3
Inflammtory TAM	CXCL8
Inflammtory TAM	SRGAP1
Inflammtory TAM	IL10
Inflammtory TAM	NFKBIA
Inflammtory TAM	DNAAF1
Inflammtory TAM	GPR84
Inflammtory TAM	IER3
Inflammtory TAM	PDE4B
Inflammtory TAM	RRAD
Inflammtory TAM	C3
Inflammtory TAM	KDM6B
Inflammtory TAM	AC103591.3
Inflammtory TAM	CFLAR
Inflammtory TAM	TNFAIP6
Inflammtory TAM	SERPINB9
Inflammtory TAM	GPR132
Inflammtory TAM	CYB5D1
Inflammtory TAM	IL1R2
Inflammtory TAM	SLC7A5
Inflammtory TAM	NFKBIZ
Inflammtory TAM	EREG
Inflammtory TAM	CCL5
Inflammtory TAM	AL360012.1
Inflammtory TAM	AC058791.1
Inflammtory TAM	PLAUR
Inflammtory TAM	GPR183
Inflammtory TAM	IRAK2
Inflammtory TAM	EIF4E
Inflammtory TAM	ZNF267

## Sheet: TRM
pathway	gene
Tissue Resident Macrophages	SELENOP
Tissue Resident Macrophages	LYVE1
Tissue Resident Macrophages	FOLR2
Tissue Resident Macrophages	SLC40A1
Tissue Resident Macrophages	F13A1
Tissue Resident Macrophages	PDK4
Tissue Resident Macrophages	CD209
Tissue Resident Macrophages	PLTP
Tissue Resident Macrophages	LILRB5
Tissue Resident Macrophages	IGSF21
Tissue Resident Macrophages	IL2RA
Tissue Resident Macrophages	IGF1
Tissue Resident Macrophages	CXCL12
Tissue Resident Macrophages	STAB1
Tissue Resident Macrophages	CCL13
Tissue Resident Macrophages	GPR34
Tissue Resident Macrophages	MRC1
Tissue Resident Macrophages	WLS
Tissue Resident Macrophages	EPHX1
Tissue Resident Macrophages	PDGFC
Tissue Resident Macrophages	SLCO2B1
Tissue Resident Macrophages	ENPP2
Tissue Resident Macrophages	GAS6
Tissue Resident Macrophages	IQCN
Tissue Resident Macrophages	MERTK
Tissue Resident Macrophages	MS4A4A
Tissue Resident Macrophages	SERPING1
Tissue Resident Macrophages	SLC9A9
Tissue Resident Macrophages	IGFBP4
Tissue Resident Macrophages	CD163
Tissue Resident Macrophages	AP2A2
Tissue Resident Macrophages	ME1
Tissue Resident Macrophages	GPR155
Tissue Resident Macrophages	EGR1
Tissue Resident Macrophages	GPX3
Tissue Resident Macrophages	C2
Tissue Resident Macrophages	OLFML2B
Tissue Resident Macrophages	ZBTB16
Tissue Resident Macrophages	MS4A6A
Tissue Resident Macrophages	GAL3ST4
Tissue Resident Macrophages	CD302
Tissue Resident Macrophages	HLA-DOA
