# Supplementary material for: Tissue-specific inflammation induces cell state plasticity with oncogenic addiction in mucosal melanoma
Source: Sci Adv. 2026 Apr 1;12(14):eady4536. doi: 10.1126/sciadv.ady4536 (PMC13041752; doi:10.1126/sciadv.ady4536)
Supplement: Supplementary file 2 — Tables S1 to S6 [file sciadv.ady4536_tables_s1_to_s6.zip › Supplementary Tables/Table S3.xlsx]

## Sheet: Generic primaries-34cases
Patient_ID	Sample_ID	RNAsubgroup	Proliferation score	Keratinization score	Pigmentation score	Immune score	Neural Crest score
Patient10	Patient10	3	-0.350961	-0.415308	-0.473101	0.29183	0.0236326
Patient11	Patient11	1	-0.39508	-0.0840126	-0.290284	0.223114	0.264121
Patient12	Patient12	2	-0.124437	0.330276	-0.737291	-0.16644	-0.547754
Patient15	Patient15	1	-0.175125	-0.372033	0.654127	-0.294481	-0.404984
Patient16	Patient16	4	0.216385	-0.27357	0.549372	-0.33897	-0.519051
Patient17	Patient17	2	-0.417976	0.259799	0.277593	-0.0345297	0.021493
Patient18	Patient18	1	-0.0513862	0.387621	0.616216	-0.160636	0.00371596
Patient19	Patient19	1	-0.163055	0.0230323	0.410463	-0.379219	-0.370853
Patient2	Patient2	2	-0.254153	0.423143	-0.703938	0.0840154	0.0250793
Patient20	Patient20	1	0.249546	-0.523102	0.535084	-0.424895	-0.469482
Patient23	Patient23	3	-0.164605	-0.415911	0.460529	0.242178	-0.322175
Patient24	Patient24	4	0.102775	-0.365937	-0.790002	-0.358915	0.441132
Patient25	Patient25	3	-0.55253	0.247668	-0.639222	0.449966	0.436563
Patient26	Patient26	1	-0.0990092	-0.495221	0.490893	-0.406543	-0.35888
Patient27	Patient27	2	-0.42572	0.391513	-0.0600105	0.0700485	-0.391355
Patient28	Patient28	4	0.135599	-0.535678	-0.766216	-0.34699	0.59962
Patient29	Patient29	3	-0.382865	-0.26178	0.21509	0.491106	0.0734646
Patient3	Patient3	2	-0.333645	0.166826	-0.670211	0.0696014	0.587537
Patient30	Patient30	3	-0.36669	-0.467335	0.264001	0.283691	0.163296
Patient31	Patient31	2	-0.134346	0.293811	-0.228987	-0.0507268	-0.453615
Patient32	Patient32	1	-0.357997	0.199832	0.680821	0.301759	0.0581949
Patient33	Patient33	1	0.201908	-0.334775	0.493418	-0.335792	-0.536916
Patient35	Patient35	3	-0.44774	-0.260543	-0.526025	0.541466	0.380137
Patient38	Patient38	3	-0.367928	0.17137	-0.735284	-0.00194519	-0.45488
Patient39	Patient39	4	-0.284464	-0.122179	-0.672327	0.264985	0.48146
Patient4	Patient4	4	0.096826	-0.547797	-0.320433	-0.416109	0.140932
Patient42	Patient42	2	0.124965	0.411204	0.454515	0.108189	-0.61003
Patient44	Patient44	4	-0.330745	-0.462236	-0.649534	0.302062	-0.456914
Patient45	Patient45	1	-0.209902	-0.460867	0.571443	-0.159196	-0.528217
Patient5	Patient5	1	-0.161413	-0.412696	0.284922	-0.468435	-0.32376
Patient6	Patient6	1	1.57742e-05	-0.0497336	0.349868	-0.578648	-0.553058
Patient7	Patient7	1	-0.422704	0.198291	0.350922	0.224738	-0.087184
Patient8	Patient8	3	-0.410487	-0.481687	-0.00690661	0.30652	0.0441886
Patient9	Patient9	1	-0.239313	-0.43552	0.43405	-0.275261	-0.386938

## Sheet: Transitioning primaries_11casee
Patient_ID	Sample_ID	RNAsubgroup	Proliferation score	Keratinization score	Pigmentation score	Immune score	Neural Crest score
Patient1	Patient1_primary B	4	-0.129648	-0.391289	0.624099	-0.107516	0.518696
Patient1	Patient1_primary A	1	-0.51253	0.131405	0.352033	0.0701627	0.201058
Patient13	Patient13_primary B	4	0.174733	-0.542441	-0.465141	-0.391643	0.000677229
Patient13	Patient13_primary A	4	-0.11873	-0.452264	-0.799132	0.270191	0.431152
Patient14	Patient14_primary B	4	-0.426555	-0.495922	-0.591971	-0.134564	0.565408
Patient14	Patient14_primary A	1	-0.131676	-0.45683	0.52413	-0.103911	-0.309133
Patient21	Patient21_primary B	4	0.126469	-0.196813	0.564392	0.103353	0.405503
Patient21	Patient21_primary A	2	-0.527596	0.330303	-0.326698	0.573752	0.267854
Patient22	Patient22_primary B	3	-0.356807	0.0753474	-0.464026	0.4421	0.332205
Patient22	Patient22_primary A	1	-0.0781724	-0.471039	0.589347	-0.370888	-0.469282
Patient34	Patient34_primary B	4	0.235496	-0.172193	0.535201	-0.230119	-0.200992
Patient34	Patient34_primary A	3	0.0183102	0.295423	0.539082	0.412346	0.39116
Patient36	Patient36_primary B	4	0.209325	-0.537435	-0.08944	-0.291091	-0.542332
Patient36	Patient36_primary A	4	0.263857	-0.469556	-0.213508	-0.346728	-0.608489
Patient37	Patient37_primary B	2	0.203088	0.308757	-0.652779	-0.402655	-0.119942
Patient37	Patient37_primary A	2	-0.32753	0.249948	0.235731	-0.161802	0.430636
Patient40	Patient40_primary B	3	-0.484362	-0.117039	-0.538875	-0.114752	0.472249
Patient40	Patient40_primary A	2	-0.235818	0.366464	0.605721	0.152637	0.369149
Patient41	Patient41_primary B	4	-0.257348	0.328747	0.379375	0.169314	0.124453
Patient41	Patient41_primary A	2	0.185209	-0.519688	0.390889	-0.544231	-0.439856
Patient43	Patient43_primary B	4	-0.0181755	-0.543414	-0.0995235	-0.28644	-0.448151
Patient43	Patient43_primary A	4	0.136928	-0.0176912	0.608897	-0.228726	-0.229699
