# Supplementary material for: Tissue-specific inflammation induces cell state plasticity with oncogenic addiction in mucosal melanoma
Source: Sci Adv. 2026 Apr 1;12(14):eady4536. doi: 10.1126/sciadv.ady4536 (PMC13041752; doi:10.1126/sciadv.ady4536)
Supplement: Supplementary file 2 — Tables S1 to S6 [file sciadv.ady4536_tables_s1_to_s6.zip › Supplementary Tables/Table S2.xlsx]

## Sheet: Sheet1
Cluster	group	ID	Description	GeneRatio	BgRatio	pvalue	p.adjust	qvalue	geneID	Count
S1	S1	Formation of the cornified envelope	Formation of the cornified envelope	76/585	129/12144	3.89966e-67	3.36541e-64	3.0951e-64	CASP14/KRT3/KRT1/TGM5/RPTN/KRT76/DSG1/LIPK/JUP/KRT2/DSC2/SPRR2B/DSC1/KRT31/EVPL/LCE1C/TGM1/CSTA/KLK13/KLK8/IVL/DSC3/DSG3/KRT78/PKP1/KRT32/LCE3E/DSP/KRT10/SPINK5/PKP3/KRT13/KLK14/KRT15/KRT24/SPRR2G/KLK5/LCE3D/KRT16/PPL/KRT6C/SPRR1A/KRT4/SPRR3/SPRR2E/SPRR2F/SPRR2D/SPRR2A/PERP/KLK12/LIPM/SPRR1B/KRT6A/KRT5/KRT6B/KRT14/KRT17/PI3/LCE3A/PRSS8/KRT75/KRT80/KRT9/ST14/LCE2B/SPINK9/LCE2C/CDSN/KRT19/PKP2/LCE1…	76
S1	S1	Keratinization	Keratinization	76/585	217/12144	8.85544e-46	3.82112e-43	3.51421e-43	CASP14/KRT3/KRT1/TGM5/RPTN/KRT76/DSG1/LIPK/JUP/KRT2/DSC2/SPRR2B/DSC1/KRT31/EVPL/LCE1C/TGM1/CSTA/KLK13/KLK8/IVL/DSC3/DSG3/KRT78/PKP1/KRT32/LCE3E/DSP/KRT10/SPINK5/PKP3/KRT13/KLK14/KRT15/KRT24/SPRR2G/KLK5/LCE3D/KRT16/PPL/KRT6C/SPRR1A/KRT4/SPRR3/SPRR2E/SPRR2F/SPRR2D/SPRR2A/PERP/KLK12/LIPM/SPRR1B/KRT6A/KRT5/KRT6B/KRT14/KRT17/PI3/LCE3A/PRSS8/KRT75/KRT80/KRT9/ST14/LCE2B/SPINK9/LCE2C/CDSN/KRT19/PKP2/LCE1…	76
S1	S1	Metabolism of xenobiotics by cytochrome P450	Metabolism of xenobiotics by cytochrome P450	19/585	70/12144	4.46779e-10	6.42617e-08	5.91002e-08	CYP2C9/ADH7/CYP2C18/UGT1A6/ALDH3A1/CYP2F1/GSTO2/ALDH3B2/CYP3A5/AKR1C2/CYP2S1/AKR1C1/CYP2E1/MGST2/GSTA4/UGT1A7/UGT1A8/UGT1A10/AKR1C3	19
S1	S1	Biological oxidations	Biological oxidations	25/585	222/12144	6.7386e-05	0.00323078	0.00297129	CYP2C9/ADH7/CYP2C18/UGT1A6/CYP4F22/AADAC/ALDH3A1/SULT2B1/CYP4F12/GGT6/CYP2F1/GSTO2/CYP3A5/CYP2S1/CYP4B1/CBR3/CYP2E1/MGST2/GSTA4/UGT1A7/UGT1A8/CYP4F3/CYP24A1/UGT1A10/FMO2	25
S2	S2	HALLMARK_E2F_TARGETS	HALLMARK_E2F_TARGETS	61/917	200/12144	3.6809e-22	1.53494e-19	1.3742e-19	HMMR/DLGAP5/DIAPH3/DEPDC1/MSH2/ATAD2/MCM6/PAICS/CENPE/SMC1A/MRE11/BRCA2/DEK/MMS22L/NUP107/SMC4/ANP32E/RFC1/PDS5B/STMN1/XPO1/BRCA1/PLK4/USP1/EIF2S1/RAD51AP1/CDKN3/RAD21/LYAR/IPO7/TMPO/SMC6/MAD2L1/PNN/LMNB1/NBN/SMC3/RAD50/TIPIN/MKI67/CDK1/CCP110/KIF4A/MELK/CHEK1/NAP1L1/SPC25/BUB1B/HMGB2/LUC7L3/UBE2T/AURKA/RANBP1/CIT/GINS4/PSIP1/KIF2C/HMGB3/ORC6/TOP2A/CDK4	61
S2	S2	Cell Cycle Checkpoints	Cell Cycle Checkpoints	68/917	292/12144	1.62487e-17	4.06542e-15	3.6397e-15	MCM8/KIF18A/CLSPN/NUF2/AHCTF1/DBF4/PSMD12/SGO2/CDC7/MCM6/CENPI/BRIP1/ERCC6L/CCNE2/KIF2A/NDC80/CENPE/RFC4/MRE11/CENPF/SPDL1/NUP107/RMI1/BUB1/PSMD14/ZWILCH/XPO1/BRCA1/CDC27/BRCC3/TAOK1/CENPK/ORC4/MAD2L1/SGO1/EXO1/CENPQ/CENPN/NBN/CCNA2/WRN/RANBP2/RAD50/DNA2/ITGB3BP/PPP2R5E/CENPU/TOPBP1/CDK1/CENPH/CENPC/PSMA4/ABRAXAS1/CHEK1/DYNC1LI2/SPC25/BUB1B/UBE2V2/CDC6/MCM10/SKA1/KIF2C/CCNB1/BLM/ORC6/ATM/CLIP1/RB…	68
S2	S2	HALLMARK_MYC_TARGETS_V1	HALLMARK_MYC_TARGETS_V1	42/917	200/12144	8.63991e-10	6.00473e-08	5.37594e-08	KPNB1/MCM6/HNRNPU/SNRPB2/RFC4/HSPD1/DEK/CBX3/PSMD14/HNRNPA2B1/RSL1D1/SSB/XPO1/HDAC2/USP1/EIF2S1/NPM1/LDHA/MAD2L1/UBA2/DDX18/PGK1/CCNA2/ABCE1/RRM1/DDX21/PTGES3/HNRNPA3/PSMA4/EIF1AX/EIF2S2/PABPC1/RPL6/SET/NAP1L1/CCT2/GNL3/RANBP1/PWP1/TYMS/CDK4/CCT5	42
S2	S2	HDR through Homologous Recombination (HRR)	HDR through Homologous Recombination (HRR)	21/917	67/12144	1.00032e-08	5.95908e-07	5.33506e-07	XRCC2/BRIP1/RFC4/MRE11/BRCA2/RMI1/RFC1/BRCA1/RAD51AP1/POLK/EXO1/NBN/WRN/RAD50/DNA2/GEN1/TOPBP1/CHEK1/BLM/ATM/RBBP8	21
S3	S3	MITF	MITF	20/741	108/12144	7.09922e-06	0.00397505	0.00389621	TPRN/TSPAN10/HAGHL/VAT1/CD63/TNFRSF14/CA14/FOXM1/SLC45A2/GMPR/NAT8L/TRIM63/CHRM1/MBP/GPR143/FCMR/MLPH/TYR/MSC/TRPM1	20
S3	S3	HALLMARK_MYC_TARGETS_V2	HALLMARK_MYC_TARGETS_V2	14/741	58/12144	7.20117e-06	0.00397505	0.00389621	RRP12/BYSL/GRWD1/RRP9/IPO4/TBRG4/NOC4L/EXOSC5/SLC19A1/AIMP2/MCM5/SRM/PLK1/TMEM97	14
S3	S3	Polo-like kinase mediated events	Polo-like kinase mediated events	7/741	16/12144	2.15403e-05	0.00792682	0.00776961	PKMYT1/LIN37/FOXM1/CDC25A/PLK1/MYBL2/CDC25C	7
S3	S3	Pigmentation	Pigmentation	6/741	15/12144	0.00015721	0.0433899	0.0425294	SLC45A2/APOE/GPR143/MLPH/TYR/TRPM1	6
S4	S4	CD22 mediated BCR regulation	CD22 mediated BCR regulation	56/688	61/12144	7.87815e-65	7.10609e-62	6.41862e-62	IGHV3-13/IGKV2D-40/IGHV1-46/IGHV1-69/IGHV3-11/IGLV1-40/IGHV3-53/IGKV1D-33/IGKV4-1/IGLV3-19/IGKV1-39/IGKV1-33/IGHV2-5/IGLV6-57/IGKV3-20/IGHV4-59/IGKV1-12/IGKV3-11/IGHM/IGLV2-23/IGKV2-30/IGKV1D-39/IGLV3-25/IGKV3-15/IGLV2-14/IGLV1-44/IGHV4-39/IGHV3-48/IGLC3/IGKV2D-30/IGLV2-11/IGHV3-23/IGLV3-1/CD79A/IGKV1-16/IGKV1D-12/IGHV4-34/IGLV1-51/IGHV3-33/IGKV1-17/IGLV3-27/IGHV1-2/IGHV3-7/IGLC2/IGKV2D-28/IGKV2-…	56
S4	S4	Cytokine-cytokine receptor interaction	Cytokine-cytokine receptor interaction	43/688	265/12144	3.21189e-10	1.15885e-08	1.04674e-08	CXCL12/IL5RA/IL1R1/TPO/LEPR/CD40LG/CCR2/CCR5/CCL19/CD40/TNFRSF17/CCR6/FASLG/TGFB3/CCL14/IL15RA/CXCR6/TNFSF10/CD27/CCR4/PDGFRA/GHR/XCL1/XCR1/CSF2RB/PDGFRB/CX3CL1/LEP/CCL23/CCL25/CXCL14/TGFBR2/CCL21/ACVRL1/TNFRSF13B/IL10RA/CXCL13/LTB/IL18R1/IL2RG/IL3RA/CXCR3/CCL5	43
S4	S4	HALLMARK_EPITHELIAL_MESENCHYMAL_TRANSITION	HALLMARK_EPITHELIAL_MESENCHYMAL_TRANSITION	33/688	200/12144	2.51113e-08	7.45653e-07	6.73515e-07	CXCL12/VCAM1/ECM2/FBN1/DCN/FUCA1/DPYSL3/ABI3BP/FBLN5/FBLN2/SLIT3/CDH11/IGFBP4/ACTA2/FSTL1/MYLK/MFAP5/HTRA1/PDGFRB/FBLN1/PRRX1/TAGLN/ELN/SFRP4/IL32/TGFBR3/VCAN/FMOD/ID2/SFRP1/TPM1/LUM/TGM2	33
S4	S4	HALLMARK_INTERFERON_GAMMA_RESPONSE	HALLMARK_INTERFERON_GAMMA_RESPONSE	33/688	200/12144	2.51113e-08	7.45653e-07	6.73515e-07	CFH/C1S/SAMHD1/VCAM1/BANK1/C1R/TXNIP/SERPING1/KLRK1/CD40/CMKLR1/CD38/GPR18/GZMA/FGL2/IL15RA/CFB/P2RY14/GBP4/TNFSF10/SELP/ZBP1/XCL1/CSF2RB/ST8SIA4/SLAMF7/SECTM1/IL10RA/PTPN6/CD69/STAT4/EIF4E3/CCL5	33
S4	S4	PD-1 signaling	PD-1 signaling	9/688	28/12144	1.48711e-05	0.000298084	0.000269246	TRBV12-3/TRAV19/LCK/CD3G/CD247/TRAV8-4/CD3E/PTPN6/CD3D	9
