# Supplementary material for: Tissue-specific inflammation induces cell state plasticity with oncogenic addiction in mucosal melanoma
Source: Sci Adv. 2026 Apr 1;12(14):eady4536. doi: 10.1126/sciadv.ady4536 (PMC13041752; doi:10.1126/sciadv.ady4536)
Supplement: Supplementary file 2 — Tables S1 to S6 [file sciadv.ady4536_tables_s1_to_s6.zip › Supplementary Tables/Table S5.xlsx]

## Sheet: Sheet1
Samples	Subtype	Gender	Age	Overall survival until 23/6/1（Month）	State（until 23/6/1）	TNM	AJCC Stage	Site
MM01	oral mucosal melanoma	M	78	9.46667	Dead	T4aN0M0	IVA	Palate
MM02	oral mucosal melanoma	F	63	62.2	Alive	T4aN0M0	IIIA	Palate
MM03	oral mucosal melanoma	F	65	52.0333	Dead	T4aN0M0	IIIA	Upper gingiva
MM04	oral mucosal melanoma	M	82	8.73	Dead	T4aN1M0	IVA	Upper gingiva
MM05	oral mucosal melanoma	M	71	14.8667	Dead	T4aN1M0	IIIA	Lower gingiva
MM06	oral mucosal melanoma	M	68	23.1	Alive	T4aN1M0	IVA	Upper gingiva
MM07	oral mucosal melanoma	M	79	22.6333	Alive	T4aN1M0	IVA	Upper gingiva
MM08	oral mucosal melanoma	M	70	17.7333	Alive	T4aN1M0	IVA	Upper gingiva
MM-LN	oral mucosal melanoma	M	72	21.7667	Dead	T4aN1M0	IVA	Cervical lymph node
