# Supplementary material for: Tissue-specific inflammation induces cell state plasticity with oncogenic addiction in mucosal melanoma
Source: Sci Adv. 2026 Apr 1;12(14):eady4536. doi: 10.1126/sciadv.ady4536 (PMC13041752; doi:10.1126/sciadv.ady4536)
Supplement: Supplementary file 2 — Tables S1 to S6 [file sciadv.ady4536_tables_s1_to_s6.zip › Supplementary Tables/Table S6.xlsx]

## Sheet: Sheet1
gene	Mean: C1.pigmented.cluster	Mean: C2.Neural.crest.like.cluster	Mean: C3.cycling.cluster	Padj: C1.vs.C2	Padj..C1.vs.C3	Padj: C2.vs.C3
MITF	1.34082	0.836889	0.979266	2.05391e-201	2.08444e-36	5.48343e-05
MLANA	2.20334	1.23987	1.57696	0	2.17091e-76	1.0624e-20
PMEL	2.67328	1.20738	2.66026	0	0.0879268	6.42567e-284
GDNF	0.191253	0.692632	0.08496	1.17382e-247	1.79203e-12	3.7132e-127
NGFR	0.166962	0.656964	0.315321	8.82385e-197	9.05349e-08	1.89489e-30
RXRG	0.209387	0.377621	0.0688376	6.25361e-54	9.39128e-17	8.46353e-58
TOP2A	0.0675558	0.056758	1.63804	0.89621	0	0
MKI67	0.0221389	0.0132707	0.779646	0.549892	4.21131e-200	8.36911e-168
AURKA	0.0591982	0.0528431	0.68311	0.454695	3.88153e-144	1.59416e-119
